# Supplementary material for: Molecular elucidation of drug-induced abnormal assemblies of the hepatitis B virus capsid protein by solid-state NMR
Source: Nat Commun. 2023 Jan 28;14:471. doi: 10.1038/s41467-023-36219-3 (PMC9884277; doi:10.1038/s41467-023-36219-3)
Supplement: Supplementary file 4 — Source Data [file 41467_2023_36219_MOESM4_ESM.xlsx]

## Sheet: Suppl. Fig. 1b CSPs
Residue number	HN-CSP (ppm) of Cp149 +/- JNJ-890
1
2	0.03044
3	0.03614
4	0.11959
5
6	0.09002
7	0.0605
8	0.11581
9	0.11836
10	0.21573
11	0.13034
12	0.02998
13	0.52079
14	0.21067
15	0.08161
16
17	0.28203
18	0.2552
19
20
21	0.1093
22	0.03003
23	0.08054
24	0.577
25
26	0.06591
27	0.06434
28	0.09538
29	0.20863
30	0.2634
31	0.14897
32	0.26007
33	0.11678
34	0.28756
35	0.56336
36	0.25579
37	0.07828
38	0.32458
39	0.12223
40	0.04591
41	0.06216
42	0.24479
43	0.11486
44	0.10717
45
46	0.04893
47	0.13054
48	0.02404
49	0.061
50
51	0.229
52	0.01677
53	0.10279
54	0.10461
55
56
57
58
59
60	0.18813
61
62
63	0.0209
64	0.28814
65	0.34811
66	0.27301
67	0.0218
68	0.13803
69	0.04546
70	0.04593
71	0.1045
72	0.02469
73	0.04136
74	0.02129
75	0.03066
76	0.061
77	0.0331
78	0.03632
79
80	0.03732
81	0.03586
82	0.01987
83	0.06554
84	0.08746
85	0.02517
86	0.02663
87	0.03128
88	0.03455
89	0.02345
90	0.06238
91	0.03855
92	0.08586
93	0.02861
94	0.13342
95	0.05516
96
97
98
99
100
101
102
103
104
105
106
107
108
109	0.3864
110	0.0831
111	0.40108
112	0.46165
113	0.21017
114	0.43849
115	0.19987
116	0.3698
117
118	0.35878
119
120
121
122	0.224
123	0.06711
124	0.89784
125	0.24313
126
127
128	0.06507
129
130
131	0.29906
132
133
134
135
136	0.05182
137	0.22933
138
139
140
141
142

## Sheet: Suppl. Fig. 5a CSPs
ResNum	ResName	Atom	JNJ-890	HAP_R10	JNJ-632	JNJ-827	GS-832471	GS-942049
2	Asp	C	0.2266	0.127	0.0983	0.1883	0.0573	0.0911
2	Asp	Ca	0.035	0.0393	0.0319	0.0689	0.0204	0.0697
2	Asp	Cb	0.0305	0.2112	0.0465	0.0248	0.0097	0.0002
2	Asp	Cg	0.0938	0.088	0.0857	0.0686	0.0406	0.083
2	Asp	N	0.201	0.1873	0.0935	0.1332	0.0239	0.0733
3	Ile	C	0.255	0.0502	0.4197	0.4444	0.0045	0.0478
3	Ile	Ca	0.0284	0.0899	0.4221	0.1647	0.4131	0.3457
3	Ile	Cb	0.419	0.0493	0.6209	0.2713	0.0265	0.2767
3	Ile	Cd1	0.2919	0.1042	0.5638	0.0513	0.2194	0.2918
3	Ile	Cg1	0.0017	0.0074	0.1358	0.133	0.0906	0.0444
3	Ile	Cg2	0.0215	0.0272	0.0459	0.0339	0.0063	0.0242
3	Ile	N	0.0377	0.0428	0.0534	0.0247	0.0535	0.0058
4	Asp	C	0.2592	0.1413	0.3879	0.026	0.2439	0.156
4	Asp	Ca	0.1301	0.0144	0.2119	0.168	0.0624	0.0311
4	Asp	Cb	0.1665	0.1352	0.1049	0.2126	0.1314	0.0291
4	Asp	Cg	0.153	0.0389	0.0103	0.0063	0.1449	0.0523
4	Asp	N	0.1144	0.0523	0.2261	0.0476	0.0023	0.03
5	Pro	C	0.0365	0.1507	0.1652	0.1226	0.277	0.133
5	Pro	Ca	0.0458	0.1236	0.0644	0.1099	0.0454	0.0336
5	Pro	Cb		0.0499	0.3851		0.0578	0.3571
5	Pro	Cd		0.2022		0.1901	0.1051	0.3128
5	Pro	Cg		0.1842		0.0592	0.1316	0.0988
5	Pro	N	0.061	0.1572	0.1658	0.0308	0.1297	0.0533
6	Tyr	C	0.1839	0.0571	0.3095	0.0493	0.0767	0.0809
6	Tyr	Ca	0.2147	0.2196	0.1849	0.0063	0.2009	0.1416
6	Tyr	Cb	0.4115	0.7642	0.2664		0.3213	0.5839
6	Tyr	Cd			0.0002	0		0.1002
6	Tyr	N	0.2977	0.1759	0.3742	0.0447	0.1353	0.1226
7	Lys	C	0.0316	0.0123	0.0134	0.0105	0.0153	0.0358
7	Lys	Ca	0.3869	0.3564	0.1682	0.1832	0.2913	0.2991
7	Lys	Cb	0.3099	0.1903	0.0822	0.088	0.1701	0.2102
7	Lys	Cd	0.1857	0.0445	0.0036	0.0687	0.1337	0.0231
7	Lys	Cg	0.1739	0.1044	0.0509	0.0332	0.0529	0.0489
7	Lys	N	0.0096	0.0722	0.1621	0.0169	0.012	0.0885
8	Glu	C		0.0956	0.223	0.3225	0.2307	0.2154
8	Glu	Ca	0.1518	0.1613	0.0165	0.2721	0.0598	0.0241
8	Glu	Cb	0.2011	0.1236	0.0001	0.2433	0.0137	0.0371
8	Glu	Cd	0.1764	0.0797	0.1617	0.0598	0.011	0.0683
8	Glu	Cg	0.3558	0.321	0.1506	0.0554	0.1453	0.3358
8	Glu	N	0.0925	0.077	0.0377	0.0304	0.0619	0.0322
9	Phe	C	0.2738	0.105	0.2774	0.2977	0.3996	0.306
9	Phe	Ca	0.0954	0.1373	0.1187	0.1071	0.1384	0.1276
9	Phe	Cb	0.2265	0.2928	0.1496	0.075	0.2847	0.3107
9	Phe	Cg		0.1091	0.0002
9	Phe	N	0.1033	0.1063	0.1234	0.1355	0.1817	0.2165
10	Gly	C	0.2295	0.1172	0.1269	0.1677	0.1201	0.02
10	Gly	Ca	0.096	0.0653	0.0502	0.0307	0.054	0.0404
10	Gly	N	0.3295	0.0768	0.2861	0.4722	0.2049	0.1849
11	Ala	C	0.2443	0.2542	0.0696	0.0823	0.2082	0.1766
11	Ala	Ca	0.1138	0.1275	0.0213	0.0068	0.1236	0.0754
11	Ala	Cb	0.5935	0.6759	0.6865	0.56	0.8192	0.7565
11	Ala	N	0.2081	0.0588	0.1226	0.0294	0.0494	0.0149
12	Thr	C	0.0773	0.0461	0.0024	0.0086	0.0338	0.1058
12	Thr	Ca	0.1245	0.1276	0.1733	0.1258	0.1043	0.0727
12	Thr	Cb	0.2099	0.0977	0.0442	0.0469	0.0756	0.1682
12	Thr	Cg2	0.2013	0.0571	0.0122	0.0768	0.0744	0.0931
12	Thr	N	0.1933	0.197	0.1391	0.1559	0.2829	0.2219
13	Val	C	0.212	0.175	0.0406	0.1086	0.0003	0.0016
13	Val	Ca	0.155	0.1195	0.0656	0.1164	0.0385	0.0095
13	Val	Cb	0.0174	0.0403	0.1124	0.0485	0.0168	0.0104
13	Val	Cga	0.2866	0.0918	0.5715	0.4165	0.2544	0.2855
13	Val	N	0.3594	0.3559	0.0369	0.121	0.0361	0.0546
14	Glu	C	0.1389	0.0478	0.172	0.9152	0.5134	0.5134
14	Glu	Ca	1.0563	1.0614	0.9233	0.481	0.9547	0.9596
14	Glu	Cb	0.2861	0.2071	0.0766	0.05	0.0503	0.1226
14	Glu	Cd	0.35	0.3758	0.0775	1.1061	0.0942	0.0942
14	Glu	Cg	0.8886	0.9111	0.7273	0.4763	0.7479	0.7479
14	Glu	N	0.2795	0.2096	0.1967	0.0264	0.3038	0.3074
15	Leu	C	0.651	0.5194	0.5272		0.5945	0.5901
15	Leu	Ca	0.3869	0.3936	0.2515	0.9062	0.2722	0.2666
15	Leu	Cb	1.3272	0.9466	0.442	0.1332	0.4961	0.6731
15	Leu	Cda	0.6297	0.1322		0.249		1.2429
15	Leu	N	0.265	0.3272	0.181	0.088	0.2436	0.254
16	Leu	C	0.2429	0.1947	0.1335	0.1523	0.1414	0.1362
16	Leu	Ca	0.8226	0.7583	0.5617	0.6795	0.6982	0.597
16	Leu	Cb	1.2909	1.0643	0.756	0.9268	0.9603	0.9871
16	Leu	Cg	0.8115	0.645	0.8095	0.7469	0.7397	0.7681
16	Leu	N	0.4248	0.4214	0.518	0.4524	0.6049	0.5532
17	Ser	C	0.9907	1.0308	1.2667	1.104	1.1053	1.3131
17	Ser	Ca	0.6211	0.7455	0.8198	0.7765	0.699	0.8038
17	Ser	Cb	0.1843	0.2394	0.2429	0.2733	0.2057	0.2067
17	Ser	N	0.3353	0.6232	0.6684	0.6778	0.5802	0.7561
18	Phe	Ca	0.3118	0.3699	0.1145	0.2429
18	Phe	Cb	0.0771	0.0747		0.0915
18	Phe	N	0.6713	0.7525	0.0146	0.5871
20	Pro	C		0.0376	0.6606
20	Pro	Ca	0.2116	0.4013	0.2758		0.2236	0.5108
20	Pro	Cb	1.3266	1.0463	0.8251		1.1338
20	Pro	Cd			1.1355		1.116
20	Pro	Cg		0.3227	0.2389		0.4516
20	Pro	N	0.4695	0.5178	0.5482		0.5721	0.4742
21	Ser	C	0.3946	0.4333	0.492	0.5829	0.5644	0.6305
21	Ser	Ca	0.0539	0.1554	0.1057	0.0169	0.0808	0.0592
21	Ser	Cb	0.0237	0.1963	0.0513	0.0617	0.0239	0.0563
21	Ser	N	0.2776	0.511	0.041	0.0087	0.2765	0.0229
22	Asp	C	0.0833	0.2702	0.1558	0.125	0.2621	0.184
22	Asp	Ca	0.6153	0.4296	0.4643	0.5181	0.7037	0.5498
22	Asp	Cb	0.0233	0.3297	0.3386	0.301	0.134	0.1905
22	Asp	Cg	0.4083	0.1713	0.6336	0.6181	0.6524	0.6374
22	Asp	N	0.162	0.1911	0.013	0.2656	0.3077	0.2577
23	Phe	C	1.0038	0.8085	0.4684	0.1587	0.2377	0.1924
23	Phe	Ca	0.8587	0.5792	0.0936	0.3603	0.0586	0.2273
23	Phe	Cb	1.1482	0.8273	0.0453	0.6052	0.409	0.319
23	Phe	Cd			0.0003	0		0.1003
23	Phe	Ce			0.0002	0		0.1002
23	Phe	N	0.4592	0.4663	0.0685	0.2266	0.2947	0.1656
24	Phe	C	1.4041	1.3624	0.7137	0.6426
24	Phe	Ca	1.142	1.0216	0.2711	0.1424	0.2328	0.2939
24	Phe	N	1.0334	1.2526	0.1642	0.0791	0.0847	0.0853
25	Pro	Ca	0.0085	0.0932	0.1207	0.153	0.0048	0.1583
25	Pro	Cb		0.2549	0.0107	0.2406	0.0531	0.0265
25	Pro	Cd	0.0266	0.0461	0.2911	0.0457	0.0618	0.0219
25	Pro	Cg	0.5845		0.2168		0.5043	0.1709
25	Pro	N	0.2595	0.2803	0.8483	0.8871	0.9312	0.8554
26	Ser	C	0.3116	0.0233	0.0664	0.2396	0.0427	0.0623
26	Ser	Ca	0.1186	0.1106	0.1313	0.0462	0.0349	0.0521
26	Ser	Cb	0.09	0.0459	0.1531	0.316	0.0921	0.0605
26	Ser	N	0.3448	0.3387	0.0279	0.3213	0.1583	0.177
27	Val	C	0.007	0.1235	0.1998	0.3873	0.1801	0.1591
27	Val	Ca	0.2143	0.0871	0.021	0.0913	0.0027	0.1629
27	Val	Cb		0.01	0.2198	0.0391	0.0834	0.1027
27	Val	Cga	0.0957	0.2467	0.1754	0.0512	0.1661	0.1018
27	Val	Cgb	0.0456	0.0839	0.8695	0.0985	0.2378	0.2754
27	Val	N	0.0502	0.0296	0.0141	0.079	0.2179	0.0046
28	Arg	C	0.2833	0.1489	0.1895	0.0761	0.2517	0.0752
28	Arg	Ca	0.1249	0.1613	0.1808	0.2229	0.1175	0.0074
28	Arg	Cb	0.2236	0.2119	0.1414	0.1152	0.1608	0.0113
28	Arg	Cg	0.0647	0.0353	0.1044	0.0552	0.0871	0.0716
28	Arg	Cd					0.2458
28	Arg	Cz				0		0.0995
28	Arg	N	0.2655	0.2766	0.0055	0.4445	0.1548	0.1346
29	Asp	C	0.0701	0.0246	0.0684	0.7752	0.221	0.1712
29	Asp	Ca	0.0761	0.178	0.0111	0.1784	0.095	0.1582
29	Asp	Cb	0.0201	0.5254	0.1752	0.5035	0.1909	0.0848
29	Asp	N	0.0351	0.0316	0.0979	0.1849	0.0021	0.0011
30	Leu	C	0.2162	0.3401	0.1447	0.2737	0.1434	0.2152
30	Leu	Ca	0.1336	0.9213	0.1815	0.1047	0.1133	0.047
30	Leu	Cb	0.0091	0.2193	0.2564	0.5219	0.1135	0.1124
30	Leu	Cda		1.9935	0.4276	0.7104	0.6445	0.7538
30	Leu	Cg	1.4983	0.8805	0.6417	0.7255	0.7925	0.8786
30	Leu	N	0.6805	0.6355	0.444	0.0883	0.4771	0.2982
31	Leu	C	0.0813	0.0686	0.047	0.3039	0.1507	0.1245
31	Leu	Ca	0.0374	0.0417	0.0113	0.4141	0.026	0.0331
31	Leu	Cb	0.0194	0.0236	0.1747	0.0951	0.1798	0.0968
31	Leu	Cda	0.3666	0.3717	0.2057	0.2861	0.426	0.2593
31	Leu	Cg	0.0483	0.0227	0.0581	0.7611	0.0641	0.0356
31	Leu	N	0.2912	0.272	0.1648	0.0072	0.2498	0.0632
32	Asp	C	0.0973	0.1258	0.2739	0.0093	0.1554	0.2195
32	Asp	Ca	0.128	0.0488	0.2349	0.1301	0.1287	0.1589
32	Asp	Cb	0.4437	0.4808	0.3474	0.1041	0.4579	0.4594
32	Asp	Cg	0.4389	0.3046	0.1442	0.0084	0.1685	0.1686
32	Asp	N	0.2781	0.0773	0.0885	0.3178	0.0397	0.1203
33	Thr	C	0.3723	0.2656	0.1918	0.0007	0.2365	0.3685
33	Thr	Ca	0.0818	0.0449	0.6131	0.6053	0.6649	0.6367
33	Thr	Cb	0.1622	0.3868	0.3005	0.3495	0.2319
33	Thr	Cg2	0.0896	0.4318	0.0099	0.8157	0.4458	0.5612
33	Thr	N	0.3333	0.412	0.0164	0.4636	0.4784	0.1072
34	Ala	C	0.3118	0.2746	0.351	0.3151	0.4397	0.5248
34	Ala	Ca	0.0898	0.2276	0.0732	0.191	0.227	0.1596
34	Ala	Cb	0.2853	0.0547	0.087	0.0163	0.0263	0.1495
34	Ala	N	0.2325	0.1282	0.015	0.0575	0.1754	0.0567
35	Ser	C	0.2351	0.3495	0.0811	0.005	0.1891	0.0418
35	Ser	Ca	0.3572	0.3593	0.2453	0.2125	0.2551	0.1442
35	Ser	Cb	0.0644	0.0495	0.0517	0.1108	0.0427	0.0176
35	Ser	N	0.7939	0.7001	0.9471	0.7582	1.0758	0.934
36	Ala	C	0.5648	0.482	0.3088	0.303	0.3427	0.85
36	Ala	Ca	0.1708	0.2118	0.2652	0.309	0.2758	0.3003
36	Ala	Cb	3.2432	3.0663	2.3977	1.9244	2.4734	3.0003
36	Ala	N	0.144	0.1195	0.0144	0.0207	0.0097	0.0065
37	Leu	C	0.2988	0.2296	0.1957	0.2938	0.3759	0.275
37	Leu	Ca	1.0666	1.0438	0.9753	0.2268	1.504	0.9664
37	Leu	Cb	0.2703	0.2612	1.301	1.5255	1.1395	1.8443
37	Leu	Cdb			1.2599
37	Leu	Cg	0.9192	0.6696	1.7448	0.3535	1.4937	1.526
37	Leu	N	0.2043	0.1837	0.1689	0.6345	0.2169	0.3153
38	Tyr	C		0.1774	0.0434	0.0826	0.1584	0.1319
38	Tyr	Ca	0.1522	0.1134	0.065	0.0571	0.006	0.1467
38	Tyr	Cb	0.0597		0.0279	0.0781	0.7864	0.0568
38	Tyr	Cg			0.1798	0.1002
38	Tyr	N	0.1316	0.1134	0.2467	0.1123	0.0234	0.0054
39	Arg	C	0.0206	0.1311	0.0049	0.0801	0.0804	0.076
39	Arg	Ca	0.0897	0.0149	0.152	0.1437	0.0813	0.0857
39	Arg	Cb	0.3046	0.1683	0.0103	0.0287	0.1549	0.1618
39	Arg	Cd	0.1123	0.0253	0.0477	0.0591	0.0528	0.0562
39	Arg	Cg	0.2095	0.0791	0.0907	0.0527	0.1987	0.1884
39	Arg	N	0.1722	0.1565	0.0188	0.0373	0.0206	0.0086
40	Glu	C	0.0949	0.0047	0.0316	0.0045	0.0402	0.0041
40	Glu	Ca	0.1165	0.0638	0.0968	0.0493	0.0536	0.0198
40	Glu	Cb	0.0467	0.1119	0.0092	0.0107	0.0062	0.0394
40	Glu	Cd			0.7119	0		0.0903
40	Glu	Cg	0.181	0.1348	0.0271	0.1523	0.051	0.0964
40	Glu	N	0.0278	0.106	0.0311	0.0393	0.028	0.0629
41	Ala	C	0.2444	0.1867	0.0379	0.054	0.0513	0.0437
41	Ala	Ca	0.1685	0.0104	0.0708	0.0576	0.0353	0.0225
41	Ala	Cb	0.1153	0.0195	0.0253	0.0393	0.0689	0.123
41	Ala	N	0.1088	0.075	0.082	0.0341	0.02	0.0649
42	Leu	C		0.1024	0.0649	0.0015	0.0043	0.0275
42	Leu	Ca	0.0314	0.0849	0.0875	0.0894	0.0711	0.0765
42	Leu	Cb	0.0697	0.1083	0.0991	0.047	0.0254	0.0949
42	Leu	Cdb		0.177	0.096	0.0415	0.128	0.1265
42	Leu	Cg	0.0301	0.0582	0.0142	0.0092	0.0206	0.0195
42	Leu	N	0.0739	0.1305	0.0679	0.1796	0.0064	0.0241
43	Glu	C	0.0424	0.1493	0.0686	0.0844	0.0415	0.0032
43	Glu	Ca	0.0365	0.0009	0.1029	0.053	0.0234	0.0076
43	Glu	Cb	0.0893	0.0442	0.0129	0.0849	0.0864	0.0753
43	Glu	Cd	0.0466	0.0719	0.0844	0.0561	0.0531	0.0187
43	Glu	Cg	0.0466	0.086	0.0577	0.0486	0.0161	0.018
43	Glu	N	0.1184	0.0058	0.0792	0.1066	0.0446	0.0261
44	Ser	C	0.0724	0.1661	0.0052	0.0148	0.0155	0.0152
44	Ser	Ca	0.2146	0.0961	0.0998	0.0434	0.0349	0.0576
44	Ser	Cb	0.0195	0.1457	0.0304	0.0243	0.0121	0.0295
44	Ser	N	0.1091	0.1284	0.0824	0.0252	0.0156	0.0495
45	Pro	C		0.0661	0.0518	0.0821	0.0122	0.1597
45	Pro	Ca	0.0245	0.0009	0.0064	0.0171	0.0365	0.0369
45	Pro	Cb	0.1999	0.0063	0.0936	0.0222	0.1082	0.1368
45	Pro	Cd		0.0362	0.0611	0.0205	0.0387	0.0397
45	Pro	Cg		0.1492	0.0176	0.0432	0.0683	0.0545
45	Pro	N	0.0354	0.0161	0.0423	0.036	0.0741	0.0156
46	Glu	C	0.0814	0.1617	0.0574	0.1574	0.0922	0.0215
46	Glu	Ca	0.2002	0.1328	0.0039	0.2396	0.0321	0.0602
46	Glu	Cb	0.2316	0.1816	0.1687	0.1262	0.1269	0.1002
46	Glu	Cd	0.2623	0.0697	0.2348	0.2059	0.1043	0.1385
46	Glu	Cg	0.2797	0.0594	0.0304	0.1828	0.141	0.1827
46	Glu	N	0.0506	0.0661	0.0949	0.1379	0.0484	0.0899
47	His	C	0.3492	0.0958	0.1802	0.3205	0.1323	0.0428
47	His	Ca	0.1272	0.0946	0.0881	0.1298	0.1372	0.1361
47	His	Cb	0.2595	0.5903	0.5789	0.6129	0.3329	0.3002
47	His	Cd2			0.0005			0.0585
47	His	N	0.232	0.2225	0.1233	0.3127	0.3015	0.3242
48	Cys	C	0.0244	0.0361	0.1566	0.1165	0.0203	0.02
48	Cys	Ca	0.0916	0.0936	0.1082	0.101	0.0133	0.0194
48	Cys	Cb	0.0637	0.0306	0.0742	0.0383	0.0373	0.1046
48	Cys	N	0.0224	0.13	0.0512	0.2301	0.0825	0.0158
49	Ser	C	0.0649	0.0299	0.0525	0.0275	0.0095	0.0154
49	Ser	Ca	0.1343	0.0223	0.1204	0.0551	0.0091	0.0149
49	Ser	Cb	0.2168	0.2021	0.0538	0.0358	0.0253	0.0336
49	Ser	N	0.0277	0.1417	0.0297	0.0685	0.0232	0.064
50	Pro	C	0.0284	0.1762	0.2202	0.119	0.0351	0.0498
50	Pro	Ca	0.0564	0.0974	0.1393	0.1402	0.0494	0.1057
50	Pro	Cb		0.0805	0.2388		0.4451	0.664
50	Pro	Cd		0.0654	0.032	0.0442	0.0945	0.0852
50	Pro	Cg		0.0097	0.0524	0.0575	0.156	0.1602
50	Pro	N	0.0724	0.0537	0.0115	0.0281	0.0048	0.0064
51	His	C	0.0603	0.111	0.0022	0.0388	0.0911	0.0302
51	His	Ca	0.0923	0.1195	0.2416	0.1686	0.0303	0.088
51	His	Cb	0.2194	0.1607	0.1619	0.2335	0.1046	0.0705
51	His	Ce1	0.3001	0.3001		0	0.0127	0.0964
51	His	Cg	0.0428	0.0449	0.0394	0.0654	0.0259	0.385
51	His	N	0.1729	0.2342	0.0788	0.0825	0.0179	0.0366
52	His	C	0.0879	0.0635	0.075	0.0945	0.0274	0.0498
52	His	Ca	0.0685	0.1555	0.2509	0.1917	0.0554	0.0931
52	His	Cb	0.0745	0.2291	0.0522	0.0804	0.0663	0.0603
52	His	Cd2		0.0657	0.0004	0	0.1004	0.1004
52	His	Ce1			0.0135	0.0135	0.0578	0.0509
52	His	Cg		0.0053	0.0123	0.0185	0.06	0.0859
52	His	N	0.125	0.0092	0.1804	0.1584	0.0378	0.1223
53	Thr	C	0.0042	0.0449	0.0876	0.0754	0.0399	0.007
53	Thr	Ca	0.0812	0.1358	0.1708	0.044	0.0138	0.0512
53	Thr	Cb	0.0248	0.1309	0.0042	0.0262	0.0321	0.0014
53	Thr	Cg2	0.0497	0.0041	0.2437	0.0365	0.0584	0.0933
53	Thr	N	0.2041	0.1216	0.0935	0.1394	0.0024	0.0635
54	Ala	C	0.4093	0.2401	0.3798	0.3505	0.3158	0.4246
54	Ala	Ca	0.0071	0.0044	0.0504	0.1128	0.069	0.0289
54	Ala	Cb	0.2443	0.268	0.0122	0.0698	0.0806	0.0774
54	Ala	N	0.0431	0.0792	0.1027	0.0866	0.0275	0.0408
55	Leu	C	0.0076	0.0942	0.0996	0.1232	0.4602	0.4687
55	Leu	Ca	0.216	0.4471	0.0631	0.0279	0.3505	0.341
55	Leu	Cb	0.2145	0.1223	0.4401	1.0514	0.428	0.4345
55	Leu	Cg	0.0181	0.6753	0.01	0.0254	0.0932	0.116
55	Leu	N	0.2031	0.1344	0.5903	0.6754	0.6668	0.6649
56	Arg	C	0.2119	0.0168	0.2088	0.2373	0.1064	0.083
56	Arg	Ca	0.0646	0.075	0.0228	0.0052	0.0204	0.018
56	Arg	Cb	0.0718	0.1369	0.0213	0.0534	0.0352	0.0406
56	Arg	Cd	0.0283	0.0719	0.0236	0.0865	0.053	0.022
56	Arg	Cg	0.1083	0.0869	0.2669		0.0714	0.2187
56	Arg	Cz		0.0675		0.0387	0.1084	0.1731
56	Arg	N	0.1316	0.1071	0.0925	0.0999	0.0083	0.0807
57	Gln	C	0.1161	0.158	0.1988	0.1627	0.3203	0.3197
57	Gln	Ca	0.124	0.0168	0.2954	0.1119	0.0853	0.0515
57	Gln	Cb	0.0546	0.0161	0.4956	0.1624		0.2127
57	Gln	N	0.1506	0.1524	0.1589	0.2727	0.1928	0.1659
58	Ala	C		0.1867	0.219	0.0676	0.2771	0.3046
58	Ala	Ca	0.17	0.1145	0.1845	0.147	0.0726	0.0431
58	Ala	Cb	0.4615	0.1547	0.8639	0.6813	0.3556	0.3095
58	Ala	N	0.5516	0.0053	0.6106	1.1003	0.205	0.067
59	Ile	C	0.1105	0.1402	0.025	0.0242	0.0441	0.0446
59	Ile	Ca	0.1403	0.011	0.1958	0.125	0.1491	0.0442
59	Ile	Cb	0.0213	0.1534	0.0411	0.0404	0.1503	0.1136
59	Ile	Cd1	0.0336	0.0488	0.1489	0.1555	0.2307	0.2482
59	Ile	Cg1	0.2932	0.0951	0.0916	0.132	0.2996	0.35
59	Ile	Cg2	0.2255	0.0462	0.2799	0.0474	0.0593	0.1379
59	Ile	N	0.0021	0.0362	0.0394	0.0105	0.0651	0.0483
60	Leu	C	0.0042	0.0052	0.1821	0.9301	0.6167	0.832
60	Leu	Ca	0.3893	0.1336	0.0113	0.2965	0.1333	0.2969
60	Leu	Cb	0.5032	0.1242	0.6095	0.1868	0.2066	0.285
60	Leu	Cg	0.7208	0.1316	0.0962		0.1399	0.2078
60	Leu	N	0.4421	0.2069	0.2028	0.0003	0.0078	0.002
61	Cys	C	0.1622	1.3771	0.091			0.0825
61	Cys	Ca	0.0969	0.1232	0.0322	0.171	0.253	0.3422
61	Cys	Cb	0.2042	1.4452	0.098	0.4864	0.0788	0.0216
61	Cys	N	0.2759	0.0044	0.2677	0.0989	0.0599	0.0506
62	Trp	C	0.0399	0.0106	0.0106	0.009	0.0954	0.0047
62	Trp	Ca	0.037	0.0731	0.0075	0.0434	0.1843	0.056
62	Trp	Cb	0.0063	0.1586	0.1366	0.059	0.1969	0.1168
62	Trp	Cd1		0.0239	0.2136	0.1573
62	Trp	Cg		0.1817	0.0001	0.0301
62	Trp	N	0.0399	0.0176	0.113	0.0003	0.0232	0.0062
63	Gly	C	0.2787	0.0151	0.3177	0.0284	0.0339	0.0433
63	Gly	Ca	0.0163	0.0034	0.065	0.0287	0.0095	0.1097
63	Gly	N	0.0653	0.0207	0.0671	0.0599	0.0825	0.0599
64	Glu	C	0.1447	0.0048	0.1331	0.1285	0.3415	0.2916
64	Glu	Ca	0.0752	0.082	0.1551	0.2202	0.0482	0.0474
64	Glu	Cb	0.4746	0.086	0.4163		0.0509	0.0946
64	Glu	Cd	0.5201	0.1479	0.61	0.7093	0.2559	0.3005
64	Glu	Cg	0.8419	0.153	0.9727	0.5178	0.3786	0.6788
64	Glu	N	0.1712	0.0135	0.2189	0.3318	0.2012	0.185
65	Leu	C	0.0309	0.0274	0.0443	0.0486	0.1547	0.0021
65	Leu	Ca	0.0268	0.0023	0.0695	0.0542	0.1434	0.0272
65	Leu	Cb	0.0851	0.019	0.0714	0.3703	0.0146	0.0892
65	Leu	Cda	0.2406	0.1103	0.105	0.5248	0.1477	0.2197
65	Leu	Cdb	0.1135	0.0414
65	Leu	Cg	0.0237	0.0389	0.0062	0.1883	0.1278	0.0529
65	Leu	N	0.0592	0.0304	0.0068	0.1762	0.0051	0.1204
66	Met	C	0.0701	0.1213	0.1568	0.0027	0.0628	0.0903
66	Met	Ca	0.0788	0.1573	0.0462	0.1142	0.0197	0.013
66	Met	Cb	0.1539	0.1263	0.0638	0.1159	0.0193	0.0413
66	Met	Cg	0.0742	0.1081	0.0449	0.064	0.0032	0.006
66	Met	N	0.0506	0.0368	0.0512	0.0943	0.1049	0.1142
67	Thr	C	0.0339	0.0148	0.1371	0.0929	0.0193	0.0188
67	Thr	Ca	0.0952	0.0653	0.0503	0.0855	0.038	0.0098
67	Thr	Cb	0.1039	0.0155	0.0514	0.062	0.0064	0.0431
67	Thr	Cg2	0.0144	0.0149	0.1382	0.1217	0.0238	0.0264
67	Thr	N	0.003	0.0073	0.1458	0.0718	0.1608	0.0186
68	Leu	C	0.0276	0.0523	0.0422	0.0094	0.1258	0.1081
68	Leu	Ca	0.0657	0.0002	0.1265	0.0937	0.0121	0.0438
68	Leu	Cb	0.0917	0.1232	0.2539	0.2524	0.273	0.271
68	Leu	Cda	0.1532	0.1399		0.089	0.0751	0.4738
68	Leu	Cdb	0.1309	0.0038	0.6249	0.53	0.1897	0.1898
68	Leu	Cg	0.0807	0.055	0.2417		0.1484	0.1155
68	Leu	N	0.088	0.1089	0.1098	0.0005	0.0385	0.0353
69	Ala	C	0.1382	0.0852	0.2773	0.158	0.1203	0.1717
69	Ala	Ca	0.0505	0.0369	0.0693	0.0979	0.0101	0.0245
69	Ala	Cb	0.0213	0.0666	0.0072	0.0564	0.0389	0.0641
69	Ala	N	0.0398	0.0253	0.0419	0.0038	0.0503	0.033
70	Thr	C	0.0249	0.0197	0.0004	0.0175	0.0331	0.047
70	Thr	Ca	0.0151	0.0224	0.0015	0.0158	0.0222	0.0231
70	Thr	Cb	0.0164	0.0067	0.0161	0.0004	0.0191	0.1109
70	Thr	Cg2	0.0075	0.0099	0.1204	0.0819	0.0227	0.0371
70	Thr	N	0.0317	0.0396	0.0028	0.0371	0.0644	0.0151
71	Trp	C	0.0558	0.0103	0.0641	0.0405	0.0408	0.0501
71	Trp	Ca	0.0408	0.0781	0.0613	0.012	0.0437	0.0172
71	Trp	Cb	0.0764	0.2719	0.0259	0.052	0.0961	0.0614
71	Trp	Cd2			0.0056	0.0056	0.0309	0.0673
71	Trp	Cg		0.017	0.0055	0.0711	0.1653	0.1666
71	Trp	N	0.0154	0.0654	0.0172	0.0145	0.038	0.0095
72	Val	C	0.0434	0.0306	0.0373	0.0177		0.1106
72	Val	Ca	0.0356	0.1195	0.1774	0.0803	0.0824	0.0578
72	Val	Cb	0.0649	0.1154	0.6134	0.6152	0.0653	0.226
72	Val	Cga		0.2616		0.6228
72	Val	N	0.1956	0.1866	0.0271	0.0186	0.036	0.0346
73	Gly	C	0.0907	0.0026	0.0921	0.0583	0.0625	0.0367
73	Gly	Ca	0.0663	0.1174	0.1458	0.097	0.047	0.0384
73	Gly	N	0.0637	0.0025	0.0829	0.0715	0.0851	0.0032
74	Val	C	0.0323	0.0527	0.0761	0.0047	0.0129	0.0129
74	Val	Ca	0.0144	0.0266	0.0093	0.0175	0.0798	0.0807
74	Val	Cb	0.0104	0.0887	0.0542	0.0342	0.0267	0.0068
74	Val	Cga	0.0382	0.0838		0.0054
74	Val	N	0.036	0.0254	0.0491	0.016	0.0198	0.0119
75	Asn	C	0.0219	0.0492	0.0101	0.0375	0.0759	0.0053
75	Asn	Ca	0.0366	0.0567	0.0752	0.063	0.0004	0.0083
75	Asn	Cb	0.074	0.0387	0.006	0.003	0.0397	0.0436
75	Asn	Cg	0.0529	0.0547	0.0838	0.044	0.0039	0.0065
75	Asn	N	0.0297	0.0546	0.0828	0.0449	0.0151	0.0441
76	Leu	C	0.0129	0.0015	0.0847	0.0651	0.0432	0.0413
76	Leu	Ca	0.0423	0.0385	0.0995	0.1711	0.0454	0.0427
76	Leu	Cb	0.0214	0.0958	0.1312	0.0299	0.1066	0.0757
76	Leu	Cda	0.0346	0.1176		0.0926
76	Leu	Cg	0.0003	0.0065	0.288	0.14	0.0737	0.0586
76	Leu	N	0.0005	0.0565	0.0579	0.0517	0.0131	0.0328
77	Glu	C	0.0175	0.0664	0.0515	0.0453	0.1677	0.0019
77	Glu	Ca	0.0429	0.0308	0.0455	0.0154	0.1122	0.0425
77	Glu	Cb	0.0987	0.0328	0.1041	0.1213	0.0108	0.0177
77	Glu	Cd		0.0395		0.0257		0.0782
77	Glu	Cg		0.0057	0.0394	0.0434	0.0203	0.1052
77	Glu	N	0.0659	0.1368	0.1687	0.0558	0.0167	0.1098
78	Asp	C	0.0348	0.0432	0.0272	0.012	0.0566	0.0339
78	Asp	Ca	0.1439	0.0664	0.1614	0.1536	0.044	0.0108
78	Asp	Cb	0.0469	0.0648	0.0502	0.0384	0.0045	0.1111
78	Asp	Cg	0.0518	0.0255	0.1701	0.0551	0.0082	0.0044
78	Asp	N	0.0609	0.0679	0.2141	0.1298	0.0421	0.0057
79	Pro	C					0.1619
79	Pro	Ca	0.0108	0.0576	0.0171	0.0996	0.0524	0.0402
79	Pro	Cb					0.0302
79	Pro	Cd	0.0009	0.0355	0.0077	0.05	0.0336	0.0735
79	Pro	Cg					0.0078
79	Pro	N	0.0021	0.0325	0.0894	0.1028	0.0005	0.0125
80	Ala	C	0.0766	0.0407	0.1414	0.0582	0.0186	0.1744
80	Ala	Ca	0.0143	0.0557	0.0055	0.0394	0.0233	0.1069
80	Ala	Cb	0.0511	0.0645	0.0002	0.0157	0.0529	0.1798
80	Ala	N	0.0096	0.047	0.0021	0.0115	0.0175	0.0247
81	Ser	C	0.0869	0.0806	0.0707	0.051	0.1055	0.1004
81	Ser	Ca	0.0841	0.0989	0.0232	0.0275	0.1251	0.1529
81	Ser	N	0.0211	0.0186	0.0277	0.0207	0.0864	0.0771
82	Arg	C	0.0854	0.0295	0.0001	0.0049	0.032	0.0068
82	Arg	Ca	0.003	0.0032	0.0153	0.0464	0.0344	0.0368
82	Arg	Cb	0.0762	0.0076	0.1129	0.0921	0.0579	0.0708
82	Arg	Cd	0.1204	0.0958	0.0001	0.0426	0.1322	0.0828
82	Arg	Cg	0.0534	0.0709	0.0005	0.0736	0.0636	0.036
82	Arg	Cz			0.0005	0.0007
82	Arg	N	0.0424	0.0469	0.0127	0.0136	0.0984	0.0142
83	Asp	C		0.027	0.1002	0.0687	0.0258	0.0768
83	Asp	Ca	0.0322	0.0303	0.0109	0.0593	0.0538	0.0006
83	Asp	Cb		0.111	0.0617	0.0623	0.0013	0.0425
83	Asp	N		0.02	0.0198	0.0389	0.0957	0.023
84	Leu	C	0.154	0.0236	0.152	0.0539	0.014	0.0146
84	Leu	Ca	0.0068	0.0172	0.0504	0.0538	0.0042	0.0063
84	Leu	Cb	0.0566	0.0254	0.1557	0.0935	0.0445	0.144
84	Leu	Cg	0.0817	0.0854	0.0557	0.0741	0.0864	0.101
84	Leu	N	0.0379	0.026	0.0116	0.0017	0.0347	0.0345
85	Val	C	0.0922	0.0779	0.0026	0.0504	0.0242	0.034
85	Val	Ca	0.0117	0.0163	0.0597	0.0095	0.0639	0.0496
85	Val	Cb	0.0527	0.0938	0.0537	0.0557	0.027	0.008
85	Val	Cga	0.1206	0.0314	0.2176	0.1431	0.0083	0.0668
85	Val	Cgb	0.0951	0.0039	0.1973	0.1653	0.0989	0.1421
85	Val	N	0.0475	0.0519	0.0479	0.0284	0.004	0.0025
86	Val	C	0.1056	0.1027	0.0956	0.0611	0.0379	0.0759
86	Val	Ca	0.0891	0.0726	0.177	0.1375	0.0361	0.0558
86	Val	Cb	0.0042	0.0219	0.0251	0.0057	0.0624	0.022
86	Val	Cga	0.0198	0.0117	0.0881	0.001	0.0402	0.0577
86	Val	Cgb	0.0035	0.014	0.0403	0.0273	0.0943	0.0877
86	Val	N	0.0405	0.0274	0.1044	0.0347	0.0499	0.0161
87	Ser	C	0.0359	0.0571	0.0257	0.1925	0.0078	0.0382
87	Ser	Ca	0.0221	0.053	0.0564	0.0211	0.0218	0.0145
87	Ser	Cb	0.0415	0.059	0.01	0.0227	0.0189	0.0037
87	Ser	N	0.0016	0.0143	0.0137	0.0494	0.0438	0.0098
88	Tyr	C	0.1046	0.0373	0.0263	0.0029	0.1044	0.0983
88	Tyr	Ca	0.0337	0.0262	0.0433	0.0114	0.0166	0.0276
88	Tyr	Cb	0.1686	0.1227	0.1147	0.1402	0.0971	0.1016
88	Tyr	Cd				0		0.609
88	Tyr	Cg	0.4502	0.0354		0		0.093
88	Tyr	N	0.0014	0.0207	0.0451	0.0201	0.0321	0.0371
89	Val	C	0.0721	0.0621	0.0443	0.0973	0.0301	0.0413
89	Val	Ca	0.1289	0.1774	0.0726	0.0918	0.1363	0.0601
89	Val	Cb	0.0018	0.0186	0.002	0.0556	0.0705	0.0055
89	Val	Cga	0.1262	0.0003	0.151	0.0806	0.1035	0.0884
89	Val	N	0.0898	0.1854	0.0454	0.0092	0.0471	0.0138
90	Asn	C	0.0407	0.1069	0.0293	0.1195	0.0529	0.0712
90	Asn	Ca	0.0974	0.0757	0.0052	0.0783	0.0117	0.0335
90	Asn	Cb	0.1196	0.0919	0.0166	0.0119	0.067	0.1035
90	Asn	Cg	0.016	0.018	0.1433	0.0066	0.0634	0.0357
90	Asn	N	0.1228	0.0916	0.0885	0.1007	0.1266	0.0512
91	Thr	C	0.0731	0.0531	0.0309	0.0143	0.0223	0.0355
91	Thr	Ca	0.0153	0.0149	0.1054	0.0157	0.1028	0.072
91	Thr	Cb	0.0266	0.0524	0.1229	0.0017	0.0052	0.0244
91	Thr	Cg2	0.0009	0.0743	0.0324	0.0297	0.0013	0.0291
91	Thr	N	0.0482	0.015	0.1536	0.123	0.0027	0.0556
92	Asn	C	0.1129	0.082	0.1731	0.2017	0.0968	0.2121
92	Asn	Ca	0.0868	0.0916	0.2599	0.0794	0.0298	0.0269
92	Asn	Cb	0.1178	0.0638	0.1283	0.1052	0.1451	0.1448
92	Asn	Cg	0.0838	0.081	0.1317	0.0267	0.0019	0.0114
92	Asn	N	0.0203	0.0064	0.2231	0.1869	0.0239	0.0374
93	Met	C	0.0536	0.0554	0.1846	0.1398	0.1309	0.2273
93	Met	Ca	0.0095	0.0275	0.0845	0.053	0.088	0.0762
93	Met	Cb	0.2482	0.158	0.3732	0.6428	0.3748	0.2711
93	Met	Cg	0.1269	0.0352	0.1312	0.1508	0.0479	0.0847
93	Met	N	0.1746	0.1172	0.2869	0.1578	0.1097	0.1317
94	Gly	C	0.0325	0.1398	0.1154	0.1071	0.0714	0.0473
94	Gly	Ca	0.2658	0.0238	0.0262	0.109	0.197	0.1147
94	Gly	N	0.0217	0.0181	0.1093	0.1152	0.0398	0.0241
95	Leu	C	0.1176	0.0093	0.2735	0.064	0.0512	0.0562
95	Leu	Ca	0.0216	0.0044	0.3215	0.163	0.0059	0.0099
95	Leu	Cb	0.0038	0.1039	0.1065	0.1509	0.001	0.0217
95	Leu	Cda	0.6264	0.4986	0.3203	0.3	0.4391	0.5646
95	Leu	Cdb	0.0651	0.0615	0.6455	0.0188	0.074	0.0387
95	Leu	Cg	0.1669	0.1763	0.0665	0.0528	0.1194	0.1788
95	Leu	N	0.1204	0.0152	0.1628	0.0888	0.0208	0.0258
98	Arg	C		0.2823	0.1006		0.2031	0.1021
98	Arg	Ca	0.3941	0.4243	0.133		0.2873	0.2831
98	Arg	Cb	0.0677	0.1517	0.1587		0.14	0.0012
98	Arg	Cd	0.2285	0.1039			0.1546	0.1124
98	Arg	Cg	0.2455	0.0918	0.2418		0.1792	0.1071
98	Arg	Cz		0.0646	0.0003
98	Arg	N	0.0808	0.0838	0.0067		0.1032	0.104
99	Gln	C	0.1314	0.1083	0.1805	0.0236	0.0179	0.1083
99	Gln	Ca	0.326	0.3049	0.0374	0.0189	0.1458	0.1532
99	Gln	Cb	0.3985	0.3964	0.0773	0.0063	0.4086	0.3964
99	Gln	Cd	0.0952	0.2149	0.0428	0.469	0.4553	0.1574
99	Gln	Cg	0.0459	0.2148	0.2986	0.3774	0.0445	0.1918
99	Gln	N	0.0809	0.1055	0.0301	0.0339	0.2289	0.1011
100	Leu	C	0.0228	0.2158	0.2572	0.0226	0.0624	0.043
100	Leu	Ca	0.2917	0.011	0.7101	0.182	0.201	0.1923
100	Leu	Cb	0.2235	0.1965	0.6744	0.0885	0.1279	0.1714
100	Leu	N	0.0369	0.1427	0.0659	0.0523	0.2301	0.2439
101	Leu	C		0.0139	0.2369	0.1691	0.133	0.2099
101	Leu	Ca	0.0213	0.0092	0.1852	0.0717	0.0975	0.0132
101	Leu	Cb	0.2154	0.3626	0.0557	0.1022	0.0609	0.0536
101	Leu	Cda	0.5879	0.7545	0.1851		0.2138	0.1931
101	Leu	Cdb	0.4777	0.32	0.8518	0.8142	0.9338	0.2743
101	Leu	Cg	0.085	0.1161	0.1808	0.1762	0.0858	0.1393
101	Leu	N	0.061	0.1544	0.07	0.0021	0.0093	0.056
102	Trp	C	0.5743	0.7806	0.7106	0.5889	0.4205	0.799
102	Trp	Ca	0.4724	0.0718	0.226	0.7308	0.5177	0.604
102	Trp	Cb	0.3022	0.3022	0.4064	0.3628	0.0722	0.1643
102	Trp	Cd1	0.9401	0.6392	0.1937	0.7204	0.0674	1.1703
102	Trp	Cd2		0.5894		0.139	0.0041
102	Trp	Cg	1.1846	0.2542	0.3303	0.2346	0.078	0.0392
102	Trp	N	0.3735	0.1271	0.1243	0.0444	0.0082	0.1567
103	Phe	C	0.3867	0.0323	0.1262	0.2566	0.1139	0.0882
103	Phe	Ca	0.2236	0.2963	0.2065	0.1425	0.0911	0.1166
103	Phe	Cb	0.0237	0.2331	0.0955	0.2532	0.2908	0.0438
103	Phe	N	0.6091	0.8209	0.2524	0.2688	0.3952	0.2074
104	His	C	0.4075	0.2588	0.0031	0.0309	0.0909	0.1311
104	His	Ca	0.0536	0.0299	0.179	0.1819	0.0751	0.0838
104	His	Cb	0.1896	0.3221	0.0549	0.0344	0.1027	0.0493
104	His	Cd2	0.0601	0.089	0.2385	0.2261	0.1972	0.3588
104	His	Ce1	0.187	0.0433	0.3587	0.2707	0.0392	0.2212
104	His	N	0.3455	0.2826	0.0981	0.0134	0.059	0.1497
105	Ile	C	0.2599	0.0452	0.908	0.9559	0.865	0.7176
105	Ile	Ca	0.2687	0.1831	0.0019	0.1421	0.0556	0.0138
105	Ile	Cb	0.6239	0.6066	0.1769	0.1501	0.4439	0.4282
105	Ile	Cd1	0.251	0.413	0.0762	0.0176	0.1043	0.0364
105	Ile	Cg1		0.3022	0.1353	0.0288	0.0764	0.1216
105	Ile	Cg2	1.0932	1.7399	0.4801	0.7306	0.3874	1.0159
105	Ile	N	0.1984	0.083	0.068	0.2157	0.0244	0.1846
106	Ser	C	1.7398	1.1771	0.1232	0.1915	0.1522	0.6413
106	Ser	Ca	0.231	1.228	0.4049	0.6714	0.4732	0.6091
106	Ser	Cb	1.0129	0.0873	0.0797	0.0286	0.0164	0.7308
106	Ser	N	0.0205	0.5057	1.0293	0.8279	0.8438	0.9135
107	Cys	C	0.4454	0.3964	0.2621	0.3198	0.2244	0.0528
107	Cys	Ca	0.4808	0.2441	0.4386	0.3611	0.5525	0.5665
107	Cys	Cb	0.3321	0.1273	0.2731	0.1608	0.1623	0.0492
107	Cys	N	0.5134	0.2639	0.2837	0.2458	0.4634	0.4155
108	Leu	C	0.8174	0.6556	0.5563	0.6232	0.6655	0.6415
108	Leu	Ca	0.0047	0.014	0.2563	0.2592	0.1802	0.2292
108	Leu	Cb	0.1328	0.0077	0.2318	0.3215	0.2018	0.0396
108	Leu	Cda	0.3678	0.3057		0.3462	0.3061	0.246
108	Leu	Cg	0.2648	0.2707	0.0938	0.239	0.0979	0.1416
108	Leu	N	0.6154	0.5344	0.6686	0.5992	0.5779	0.556
109	Thr	C	0.1562	0.3004	0.5465		0.4641	0.4906
109	Thr	Ca	0.193	0.13	0.1869	0.1021	0.1411	0.067
109	Thr	Cb		0.1235	0.1653	0.0255	0.0562	0.0423
109	Thr	Cg2		0.3149	0.5024	0.8309	0.9107	1.1
109	Thr	N	0.1892	0.2062	0.0604	0.2175	0.1928	0.2499
110	Phe	C	0.1713	0.0221	0.3222	0.6085	0.8447
110	Phe	Ca	0.241	0.0105	1.9259	0.9901	0.8245	0.7927
110	Phe	Cb	0.9852	0.8988	0.1916	0.0635	0.4822	0.3879
110	Phe	Cg		0.3255
110	Phe	N	0.129	0.1281	0.1721	0.1091	0.1534	0.1661
111	Gly	C	0.6125	0.4053	0.2329	0.3888	0.2515	0.185
111	Gly	Ca	0.1384	0.0538	0.0528	0.0569	0.0227	0.0635
111	Gly	N	0.4198	0.1748	0.4988	0.5251	0.5188	0.3206
112	Arg	C	0.6206		0.0612	0.0654	0.0177	0.005
112	Arg	Ca	0.2728		0.0819	0.109	0.1224	0.0344
112	Arg	Cb	0.9951		0.1674	0.1186	0.0958	0.0817
112	Arg	Cd	0.0613			1.5526	1.3045	1.2881
112	Arg	Cg			0.6166		0.5691	0.3816
112	Arg	Cz			0	0.0239		0.124
112	Arg	N	1.8052		0.2946	0.3436	0.2881	0.2194
113	Glu	C	0.3335	0.1744	0.0346	0.0086	0.1799	0.1153
113	Glu	Ca	0.1648	0.016	0.0631	0.0759	0.0998	0.0739
113	Glu	Cb	0.0162	0.1949	0.145	0.1891	0.1629	0.1576
113	Glu	Cd	0.4471	0.4119	0.2422	0.3171	0.1939	0.1886
113	Glu	Cg		0.1254	0.1177	0.0701	0.0816	0.0688
113	Glu	N	0.8265	0.4001	0.0352	0.0434	0.0089	0.0357
114	Thr	C	0.1734	0.8485	0.007	0.1191	0.0997	0.0431
114	Thr	Ca	0.4204	0.4269	0.0854	0.0439	0.0419	0.041
114	Thr	Cb	0.1979	0.1121	0.0929	0.0735	0.1967	0.1429
114	Thr	Cg2	0.436	0.0479	0.0645	0.136	0.0201	0.0102
114	Thr	N	0.037	0.0239	0.0059	0.0625	0.0763	0.0088
115	Val	C	0.4536	0.1511	0.2522	0.2788	0.4065	0.3335
115	Val	Ca	0.6835	0.1262	0.0802	0.0928	0.2454	0.2434
115	Val	Cb	0.6185	0.3073	0.2034	0.1218	0.1287	0.0974
115	Val	Cga	0.4606	0.1532	0.0368	0.0196	0.0063	0.0002
115	Val	Cgb	0.2965	0.3629	0.7855	0.6275	0.7437	0.2926
115	Val	N	0.1387	0.6126	0.2022	0.1812	0.366	0.2698
116	Ile	C	0.059	0.05	0.0802	0.3087	0.6253	0.1428
116	Ile	Ca	0.5084	0.4399	0.0006	0.0023	0.224	0.1912
116	Ile	Cb	1.2469	1.3413	0.5261		0.7814	0.6508
116	Ile	Cd1	1.3086	1.4439			1.0047	0.7167
116	Ile	Cg1	1.2397	1.2985	0.4041		0.5906	0.1581
116	Ile	Cg2	0.2873	0.1188	0.0743	0.0092	0.03	0.0675
116	Ile	N	0.3449	0.3469	0.1996	0.1156	0.2784	0.1434
117	Glu	C	0.3404	0.0587	0.0433	0.0935	0.4083	0.2748
117	Glu	Ca	0.2098	0.1875	0.1423	0.1168	0.2045	0.1726
117	Glu	Cb	0.1671	0.1346	0.1963	0.0865	0.2966	0.221
117	Glu	Cd			0.4367	0.3157	0.145	0.0619
117	Glu	N	0.1933	0.1619	0.2138	0.1566	0.0535	0.1705
118	Tyr	C	0.3863	0.9182	0.7998	1.0619	1.162	1.1863
118	Tyr	Ca	0.1395	0.7129	0.5322	0.5845	0.7217	0.4951
118	Tyr	Cb	0.7472	0.4565	0.5703		0.8555	0.8529
118	Tyr	Cd	1.2751	1.3541	1.6374	0
118	Tyr	Ce		0.3944	0.3484	0
118	Tyr	N	0.1887	0.0099	0.2273	0.0637	0.0398	0.1123
120	Val	C	0.1061	0.1862	0.5213	0.3716	0.4412	0.4102
120	Val	Ca	0.064	0.2685	0.1009	0.4353	0.155	0.374
120	Val	N	0.3724	0.0104	0.0978	0.1984	0.0184	0.067
121	Ser	C	0.6906			0.3269
121	Ser	Ca	0.8458			0.8367
121	Ser	N	0.7627			0.8094
122	Phe	C	1.3841	0.8609		1.1262	1.8475	1.8432
122	Phe	Ca	0.5868	0.1548		0.2991	0.1687	0.163
122	Phe	Cb	0.1724	0.4862			0.6613	0.6694
122	Phe	N	1.3186	0.9699		0.2698	0.096	0.0827
123	Gly	C	1.6894	1.9991	1.9655	1.6073	1.6566	1.8079
123	Gly	Ca	0.2483	0.1017	0.1451	0.0672	0.0528	0.0221
123	Gly	N	0.3326	0.1981	0.0316	0.0092	0.1486	0.0953
124	Val	C		0.6407	0.1394	0.6016	0.5106	0.0279
124	Val	Ca		0.6441	0.0497	0.0455	0.3407	0.0549
124	Val	Cb		0.4333	0.0868	0.0342	0.0256	0.1002
124	Val	Cga			0.0683	0.015		0.1438
124	Val	Cgb			0.7837	0.1138	0.645	0.0726
124	Val	N		0.1705	0.0679	0.0133	0.029	0.0193
125	Trp	C	0.8489	0.9847		0.9334	1.1345	1.3321
125	Trp	Ca	0.4755	0.144		0.1897	0.2328	0.2091
125	Trp	Cb		0.9963			0.3453	0.3347
125	Trp	Cd1	1.1425	0.7315
125	Trp	Cg		0.1626				0.3412
125	Trp	N	1.0425	1.1893		1.9714	1.4553	1.7726
127	Arg	Ca	0.3036	0.1335	0.1554	0.1443	0.3612	0.4168
127	Arg	N	0.1283	0.2328	0.0131	0.1884	0.1441	0.1832
128	Thr	C	0.4246	0.1934	0.097	0.0998	0.0593	0.3196
128	Thr	Ca	0.1938	0.6015	0.1652	0.0661	0.1859	0.1309
128	Thr	Cb	1.9991	1.4512	0.0196	0.1763	0.5603	0.8161
128	Thr	Cg2	0.354	0.712	1.0601	0.6846	0.6529	0.2823
128	Thr	N	0.1331	0.0626	0.1428	0.2023	0.0327	0.0016
129	Pro	C					0.4678
129	Pro	Ca	0.1229	0.0044	0.2497	0.0996	0.2713	0.2231
129	Pro	Cb					0.2427
129	Pro	Cd	1.4439	1.3062	0.6808	0.8034	0.9775	0.8766
129	Pro	Cg					0.2394
129	Pro	N	0.7699	0.4985	0.0973	0.0167	0.4385	0.0242
130	Pro	C	0.1595	0.0163	0.2818	0.2598	0.3174	0.4616
130	Pro	Ca		0.6047	0.8891	0.3572	0.5189	0.3524
130	Pro	Cb		0.1822	0.216	0.1742	0.132	0.3385
130	Pro	Cd		0.5014	0.2356	0.0269	0.1999	0.2532
130	Pro	Cg		0.2572	0.3743		0.0467	0.0382
130	Pro	N		0.8877	0.1744	0.0158	0.0492	0.1142
131	Ala	C	0.9179	0.5554	0.5611	0.7415	0.4303	0.1598
131	Ala	Ca	0.6378	0.5738	0.2277	0.503	0.1353	0.0964
131	Ala	Cb	0.0842	0.1282	0.3145	0.4385	0.3253	0.2586
131	Ala	N	0.7963	0.5207	0.3711	0.4533	0.4034	0.3053
132	Tyr	Ca	2.214	1.866	0.951	0.206
132	Tyr	N	0.1424	0.2969	0.1708	0.0668
133	Arg	C	1.9386			1.4195
133	Arg	Ca	0.6722	0.836	0.768	0.5475
133	Arg	N	0.148	0.1076	0.3952	0.195
135	Pro	C	0.0314	0.313	0.1865	0.3451
135	Pro	Ca	0.1552	0.2896	0.2722	0.4515
135	Pro	Cb	0.0688	0.0223	0.1084	0.1234
135	Pro	Cd	0.1253	0.0888	0.144	0.197
135	Pro	Cg	0.1247	0.0797	0.1941	0.0829
135	Pro	N	0.0183	0.0488	0.3313	0.6021
136	Asn	C	0.2364	0.0523	0.1638	0.1418	0.1831	0.2114
136	Asn	Ca	0.1508	0.0947	0.0549	0.0073	0.0578	0.0828
136	Asn	Cb	0.7865	0.3867	0.5498	1.3522	1.2167	1.2026
136	Asn	Cg	0.052	0.4654	0.0909	0.0756	0.0021	0.0915
136	Asn	N	0.147	0.3364	0.2831	0.1474	0.1102	0.1484
137	Ala	C	0.0616	0.1363	0.0272	0.1911	0.4908	0.1835
137	Ala	Ca	0.0988	0.0409	0.3876	0.0047	0.1312	0.1952
137	Ala	Cb	0.2912	0.0266	0.1128	0.5501	0.6241	0.7467
137	Ala	N	1.0566	0.2732	0.7163	0.4808	0.5726	0.6336
138	Pro	C			0.9268		1.9845	2.327
138	Pro	Ca	0.1237	0.2059	0.0564	0.1675	0.1183	0.2417
138	Pro	Cb	0.29	0.2671	0.1211	0.0857	0.8339	0.9269
138	Pro	Cd	0.115	0.055	0.0003		0.0887	0.1148
138	Pro	Cg		0.2696	0.0817	0.2445	0.0513	0.0009
138	Pro	N	0.1062	0.1295	0.2227	0.2777	0.0339	0.0549
139	Ile	C	1.8585
139	Ile	Ca	1.0108			1.1348
139	Ile	Cb	2.182			3.1049
139	Ile	Cg2	2.0284			1.6995
139	Ile	N	0.2451			2.4079
140	Leu	Ca	2.6186
140	Leu	Cg	0.0117
140	Leu	N	0.3941

## Sheet: Suppl. Fig. 15b CSPs
Residue number	HN-CSP (ppm) of CF-Cp183 JNJ890 vs Cp149 reass JNJ890
1
2	0.0431155
3	0.071171
4	0.0689121
5
6	0.0316947
7	0.0627905
8	0.0310206
9	0.0822745
10	0.0165555
11	0.00381233
12	0.0194211
13	0.0759063
14	0.0316451
15	0.00426106
16	0.0229097
17	0.0602451
18	0.00250603
19	0.0482629
20
21	0.00845127
22	0.0409016
23	0.0108905
24	0.00823652
25
26	0.00499914
27	0.0366096
28	0.00835902
29	0.0151628
30	0.124513
31	0.0539369
32	0.043743
33	0.0604638
34	0.0171345
35	0.039483
36	0.00494807
37	0.0179264
38	0.0264893
39	0.0301145
40	0.0064585
41	0.0438316
42	0.00889001
43	0.0556784
44	0.00387393
45
46	0.024752
47	0.0797839
48	0.0258053
49	0.0526921
50
51	0.0588189
52	0.0405944
53	0.0669304
54	0.0429878
55
56
57
58
59
60	0.00537716
61
62
63	0.0328671
64	0.0173439
65	0.0202454
66	0.00856705
67	0.0554921
68	0.0718963
69	0.0829995
70	0.0268101
71	0.0971882
72	0.0184805
73	0.0180408
74	0.0319178
75	0.0312769
76	0.0352376
77	0.0486511
78	0.0431011
79
80	0.0232367
81	0.019971
82	0.0100693
83	0.017687
84	0.0104185
85	0.0117933
86	0.0041222
87	0.00577613
88	0.0206268
89	0.0227091
90	0.0662629
91	0.0295641
92	0.0137215
93	0.0558854
94	0.0539668
95	0.0147359
96	0.055627
97	0.111243
98
99	0.0525863
101
102
103
104
105
106
107
108
109	0.0181089
110	0.00922164
111	0.0540227
112	0.0558348
113	0.0106192
114	0.0176437
115	0.00069703
116	0.0754509
117
118	0.0283205
119
120	0.0265009
121
122	0.0129272
123	0.0111112
124	0.0274067
125	0.0261716
126	0.00161842
127	0.0227295
128	0.0157738
129
130
131	0.0277093
132	0.00271425
133	0.0101015
134
135
136	0.0361975
137	0.0320567
138
139	0.028236
140	0.018159
141	0.0135245
142	0.0577939

## Sheet: Suppl. Fig. 15d CSPs
Residue number	HN-CSP (ppm) of CF-Cp183 HAP_R10 vs Cp149 reass HAP_R10	Unassigned residues
2	0.0075
3	0.0149
4	0.01408
6	0.0166
7	0.06624
8	0.06804
9	0.009
10	0.02699
11	0.02812
12	0.01307
13	0.01023
14	0.03553
15	0.01433
16	0.0308
17	0.03391
18	0.0442
19	0.05471
21	0.04716
22	0.05446
23	0.0254
24	0.03115
26	0.07252
27	0.05164
28	0.01141
29	0.04815
30	0.02925
31	0.02882
32	0.02674
33	0.0246
34	0.04414
35	0.02906
36	0.02535
37	0.01183
38	0.13392
39	0.02198
40	0.02049
41	0.0065
42	0.113
43	0.02509
44	0.00613
46	0.02058
47	0.02765
48	0.0448
49	0.02838
51	0.03627
52	0.00195
53	0.01409
54	0.0197
60	0.0081
63	0.03473
64	0.03854
65	0.02134
66	0.05208
67	0.00677
68	0.05738
69	0.04372
70	0.01912
71	0.007
72	0.00462
73	0.02918
74	0.03107
75	0.01659
76	0.02078
77	0.0193
78	0.0542
80	0.01029
81	0.03377
82	0.02
83	0.00901
84	0.02312
85	0.01134
86	0.04701
87	0.02992
88	0.01662
89	0.02773
90	0.02571
91	0.01176
92	0.03226
93	0.05931
94	0.0433
95	0.04745
96	0.03624
97	0.01231
99	0.0224
100	0.00101
109	0.04397
110	0.06315
111	0.04585
112	0.02976
113	0.05457
114	0.05628
115	0.07699
116	0.02162
118	0.16811
122	0.13052
123	0.07892
124	0.02802
125	0.01875
126	0.12185
127	0.05325
128	0.06352
131	0.03021
132	0.02551
133	0.06665
136	0.0483
137	0.03069
141	0.03165
20		0
25		0
45		0
50		0
55		0
56		0
57		0
58		0
59		0
61		0
62		0
79		0
98		0
101		0
102		0
103		0
104		0
105		0
106		0
107		0
108		0
117		0
119		0
120		0
121		0
129		0
130		0
134		0
135		0
138		0
139		0
140		0
142		0

## Sheet: Fig. 1f & Suppl. Fig. 3a R1rho
	Cp149			Cp149 + JNJ-890
	res n°	R1r / s-1	error	res n°	R1r / s-1	error
	2	12.7836	-1.2844	2	6.11548	-0.653128
	3	2.1479	-0.299207	3	4.35689	-0.416009
	4	2.08252	-0.419235	4	2.66191	-0.305667
	7	1.03926	-0.363896	6	2.45462	-0.469398
	8	0.73263	-0.280468	7	2.49545	-0.501139
	10	1.13312	-0.191846	8	2.42189	-0.595295
	11	1.48714	-0.248917	9	2.71403	-1.72333
	12	1.14011	-0.261026	10	1.61055	-0.231996
	13	0.241651	-0.377833	11	3.06099	-0.336724
	15	2.08535	-0.883606	12	2.41896	-0.493608
	21	2.42944	-0.415097	13	1.66417	-0.295897
	22	2.33265	-0.529672	14	3.35959	-0.30028
	23	1.79215	-0.750997	15	2.64742	-0.655121
	26	2.14625	-0.466799	17	2.30086	-0.472353
	27	1.73294	-0.338312	18	2.07793	-0.549372
	28	4.67211	-0.382911	19	2.68805	-0.702342
	29	1.43771	-0.349	21	3.14153	-0.53926
	32	1.25767	-0.557368	22	3.389	-0.336761
	33	1.58027	-0.390489	24	1.57474	-1.02677
	35	1.25215	-0.550264	26	2.0187	-0.474307
	36	1.98621	-0.977033	27	3.22574	-0.305761
	38	2.42477	-0.810607	28	2.68019	-0.501977
	39	0.1205	-0.216503	30	3.56788	-0.300798
	40	1.61895	-0.51701	32	1.55238	-0.264217
	41	1.10724	-0.0626333	33	2.21656	-0.226116
	42	1.06264	-0.335176	34	2.64318	-0.77219
	43	2.46427	-0.822839	35	2.0288	-0.45622
	44	1.09255	-0.177878	37	1.29644	-0.556906
	46	2.087	-0.207248	38	1.42994	-0.784597
	48	2.90646	-0.176806	39	1.52849	-0.391245
	49	2.87913	-0.445779	40	1.48458	-0.532461
	51	1.00216	-0.23005	41	1.44619	-0.409822
	52	0.473024	-0.329439	42	1.83681	-0.672048
	53	1.45171	-0.332709	43	1.86927	-0.411458
	55	-0.0811844	-1.94682	44	1.83473	-0.421361
	56	1.7274	-0.37889	46	5.24893	-0.668277
	60	2.04135	-0.663592	47	3.8189	-0.75191
	63	1.88329	-0.228077	48	6.72515	-0.54875
	64	1.41699	-0.620776	49	2.24493	-1.01369
	66	1.91972	-0.769912	51	2.12314	-0.316948
	67	2.61778	-0.353436	52	2.72266	-0.518836
	68	4.28514	-0.711698	53	3.26586	-0.594448
	70	1.93791	-0.389333	54	4.19417	-2.18377
	71	3.03372	-0.451593	55	2.41903	-1.80048
	72	8.43454	-0.965712	59	5.62656	-1.59222
	73	3.70074	-0.257494	60	1.34886	-1.2237
	74	4.33021	-0.593087	61	5.86281	-2.89083
	75	2.83142	-0.494768	62	3.29179	-0.255814
	76	6.56969	-1.1652	63	3.65036	-0.504297
	77	11.5358	-2.20784	67	3.96835	-0.670758
	78	9.60057	-1.10601	68	2.88295	-0.427566
	80	1.95782	-0.265251	69	3.91472	-0.940139
	81	4.28793	-0.292902	70	3.81673	-0.632749
	82	2.55245	-0.674876	71	3.26561	-0.769808
	83	2.67736	-0.932792	72	6.95014	-1.50479
	84	3.49088	-0.646422	73	4.33182	-0.389951
	85	3.14331	-0.418445	74	3.12131	-1.01426
	87	4.1059	-0.578948	75	4.20051	-1.6616
	88	2.45086	-0.378173	76	6.25494	-0.976345
	89	3.34361	-0.465864	77	23.7942	-7.76165
	90	3.05368	-0.607584	78	12.6696	-1.87288
	91	2.86913	-0.405603	80	4.12093	-1.00966
	92	4.44061	-0.861333	81	4.76463	-0.873745
	93	2.51309	-1.33473	82	2.86182	-0.545358
	94	3.24161	-0.235439	83	5.14547	-0.854436
	109	1.47576	-0.822208	84	6.31288	-1.15214
	111	2.02343	-0.2283	85	4.28628	-0.840092
	112	2.09631	-0.101299	87	5.91221	-0.684878
	113	1.04424	-0.367586	88	4.89995	-1.41602
	114	2.15516	-0.312423	89	10.3476	-1.34355
	115	2.02998	-0.605936	90	8.29466	-1.19935
	116	2.14069	-0.381145	91	4.89146	-1.61092
	117	1.60089	-0.261231	92	3.71346	-1.02616
	123	2.72864	-0.626449	93	3.49562	-0.357716
	128	1.75826	-1.03539	94	2.8887	-0.509715
	131	2.06309	-0.63505	95	1.71048	-0.47424
				96	3.64167	-1.10233
				108	2.26529	-1.11318
				109	1.54974	-0.419206
				110	0.933837	-0.285262
				111	1.61411	-0.247943
				112	7.58957	-1.22363
				113	2.01207	-0.217221
				114	2.27399	-0.500898
				115	2.1108	-0.712948
				116	5.0455	-0.748099
				117	3.9225	-0.907064
				122	6.1888	-2.32859
				123	2.80329	-0.580384
				125	1.60372	-2.82003
				128	0.860054	-0.703694
				133	11.1738	-1.8533
				136	8.03009	-0.40798
				137	3.02073	-0.450693
				139	2.24338	-0.449616
				140	1.80862	-0.192418
				141	3.759	-0.805068
				142	5.61161	-1.26626

## Sheet: Fig. 1f & Suppl. Fig. 3a T1rho
	Cp149			Cp149 + JNJ-890
	res n°	T1r / s-1	error	res n°	T1r / s-1	error
	2	0.078225	-1.2844	2	0.163519	-0.653128
	3	0.465572	-0.299207	3	0.229522	-0.416009
	4	0.480187	-0.419235	4	0.37567	-0.305667
	7	0.962227	-0.363896	6	0.407394	-0.469398
	8	1.36495	-0.280468	7	0.400729	-0.501139
	10	0.882523	-0.191846	8	0.4129	-0.595295
	11	0.672433	-0.248917	9	0.368456	-1.72333
	12	0.877107	-0.261026	10	0.620907	-0.231996
	13	4.13821	-0.377833	11	0.326692	-0.336724
	15	0.479536	-0.883606	12	0.4134	-0.493608
	21	0.411618	-0.415097	13	0.600901	-0.295897
	22	0.428697	-0.529672	14	0.297655	-0.30028
	23	0.557989	-0.750997	15	0.377726	-0.655121
	26	0.46593	-0.466799	17	0.434619	-0.472353
	27	0.577053	-0.338312	18	0.481248	-0.549372
	28	0.214036	-0.382911	19	0.372017	-0.702342
	29	0.695553	-0.349	21	0.318317	-0.53926
	32	0.795123	-0.557368	22	0.295073	-0.336761
	33	0.632802	-0.390489	24	0.635027	-1.02677
	35	0.798627	-0.550264	26	0.495368	-0.474307
	36	0.503471	-0.977033	27	0.310006	-0.305761
	38	0.412411	-0.810607	28	0.373108	-0.501977
	39	8.29874	-0.216503	30	0.280278	-0.300798
	40	0.617683	-0.51701	32	0.644172	-0.264217
	41	0.903145	-0.0626333	33	0.451149	-0.226116
	42	0.941048	-0.335176	34	0.378332	-0.77219
	43	0.405799	-0.822839	35	0.492901	-0.45622
	44	0.915288	-0.177878	37	0.771344	-0.556906
	46	0.479156	-0.207248	38	0.699332	-0.784597
	48	0.344062	-0.176806	39	0.654239	-0.391245
	49	0.347327	-0.445779	40	0.673593	-0.532461
	51	0.997844	-0.23005	41	0.691471	-0.409822
	52	2.11406	-0.329439	42	0.544423	-0.672048
	53	0.688842	-0.332709	43	0.53497	-0.411458
	55	-12.3176	-1.94682	44	0.545039	-0.421361
	56	0.578904	-0.37889	46	0.190515	-0.668277
	60	0.489871	-0.663592	47	0.261855	-0.75191
	63	0.530987	-0.228077	48	0.148696	-0.54875
	64	0.705719	-0.620776	49	0.445448	-1.01369
	66	0.520911	-0.769912	51	0.471001	-0.316948
	67	0.382003	-0.353436	52	0.367288	-0.518836
	68	0.233364	-0.711698	53	0.306198	-0.594448
	70	0.516021	-0.389333	54	0.238426	-2.18377
	71	0.329628	-0.451593	55	0.413389	-1.80048
	72	0.11856	-0.965712	59	0.177728	-1.59222
	73	0.270216	-0.257494	60	0.741365	-1.2237
	74	0.230936	-0.593087	61	0.170567	-2.89083
	75	0.35318	-0.494768	62	0.303786	-0.255814
	76	0.152214	-1.1652	63	0.273946	-0.504297
	77	0.0866863	-2.20784	67	0.251994	-0.670758
	78	0.10416	-1.10601	68	0.346866	-0.427566
	80	0.510772	-0.265251	69	0.255446	-0.940139
	81	0.233213	-0.292902	70	0.262004	-0.632749
	82	0.39178	-0.674876	71	0.306221	-0.769808
	83	0.373502	-0.932792	72	0.143882	-1.50479
	84	0.286461	-0.646422	73	0.23085	-0.389951
	85	0.318136	-0.418445	74	0.320379	-1.01426
	87	0.243552	-0.578948	75	0.238066	-1.6616
	88	0.40802	-0.378173	76	0.159874	-0.976345
	89	0.299078	-0.465864	77	0.042027	-7.76165
	90	0.327473	-0.607584	78	0.078929	-1.87288
	91	0.348538	-0.405603	80	0.242663	-1.00966
	92	0.225194	-0.861333	81	0.20988	-0.873745
	93	0.397917	-1.33473	82	0.349427	-0.545358
	94	0.308489	-0.235439	83	0.194346	-0.854436
	109	0.677616	-0.822208	84	0.158406	-1.15214
	111	0.494211	-0.2283	85	0.233303	-0.840092
	112	0.477028	-0.101299	87	0.169141	-0.684878
	113	0.957636	-0.367586	88	0.204084	-1.41602
	114	0.464002	-0.312423	89	0.0966412	-1.34355
	115	0.492615	-0.605936	90	0.12056	-1.19935
	116	0.467139	-0.381145	91	0.204438	-1.61092
	117	0.624653	-0.261231	92	0.269291	-1.02616
	123	0.366483	-0.626449	93	0.286072	-0.357716
	128	0.568744	-1.03539	94	0.346177	-0.509715
	131	0.484711	-0.63505	95	0.584632	-0.47424
				96	0.274599	-1.10233
				108	0.441445	-1.11318
				109	0.645268	-0.419206
				110	1.07085	-0.285262
				111	0.619536	-0.247943
				112	0.13176	-1.22363
				113	0.497	-0.217221
				114	0.439756	-0.500898
				115	0.473754	-0.712948
				116	0.198196	-0.748099
				117	0.254939	-0.907064
				122	0.161582	-2.32859
				123	0.356724	-0.580384
				125	0.623552	-2.82003
				128	1.16272	-0.703694
				133	0.0894948	-1.8533
				136	0.124532	-0.40798
				137	0.331045	-0.450693
				139	0.445755	-0.449616
				140	0.552907	-0.192418
				141	0.266028	-0.805068
				142	0.178202	-1.26626

## Sheet: Suppl. Fig. 3c Inten. Cp149
	Cp149
		Intensity / AU
	res n°	1 ms	26 ms	51 ms	101 ms	126 ms	151 ms	201 ms	251 ms
	2	6802.55	6200	3560.18	1955.54	1746.01	815.657	9.13922	-4.47104
	3	9060.73	7961.21	7159.8	7227.01	6091.18	5727.94	5416.15	5625.63
	4	8623.95	9011.39	8011.1	7158.4	5555.71	6251.24	5438.89	6219.19
	7	3379.73	4080.14	3735.22	3142.82	3139.97	2872.17	3356.64	2843.53
	8	4306.32	4088.02	3777.51	3508.71	4241.75	3480.95	3461.33	3584.39
	10	11517.9	10850.7	11766.6	10621.6	10305.3	10507.2	8796.16	8702.19
	11	9325.47	8211.54	8878.25	7517.33	7928.49	7361.79	7379.44	5718.81
	12	9713.65	9534.26	8723.17	8968.77	7967.93	6989.07	7576.16	7835.62
	13	4075.45	3289.03	3439	3370.99	3697.91	4194.12	3536.31	3231.9
	15	3451.56	4070.72	3272.12	4078.79	2108.53	2261.81	2148.24	2821.86
	21	8592.06	6832.09	7904.01	5569.65	6366.45	5997.11	4701.99	4624.18
	22	4683.58	5284.46	4043.46	3623.61	3074.28	3198.11	3715.75	2673.31
	23	5233.51	4149.56	4493.59	2401.65	4132.84	3697.99	3096.3	3448.09
	26	6225.14	4746.64	4857.48	4408.94	5043.39	3410.39	3871.63	3350.13
	27	8218.75	8692.83	7314.69	7325.24	6361.06	5782.7	5582.37	6190.69
	28	13672.6	11464.1	10076.9	8722.9	8775.24	6298.39	4743.54	3882.21
	29	6319.19	7665.74	6544.52	6356.92	5458.2	5932.24	5264.75	4800.88
	32	4051.44	4249.3	5049.21	4246.71	4736	3635.33	3514.45	2964.51
	33	6193.99	5686.42	6179.75	6187.05	4371.61	4915.03	4919.8	3982.6
	35	3531.36	3002.84	2465.4	2753.9	2512.24	2083.56	2857.63	2366.36
	36	12643.9	10418.4	6731.78	10155.9	10883.9	5442.65	8792.06	6421.29
	38	5008.54	3204.39	3312.74	3677.12	3208.63	2012.19	3106.59	2409.78
	39	3515.9	3814.19	3443.11	3365.72	3336.06	3623.41	3224.14	3673.86
	40	6986.36	6626.62	6479.7	5155.48	4807.75	4618.82	6192.78	4423.35
	41	13189.7	12939.4	12036.9	11764.1	11483	11220.4	10420.8	9968.39
	42	5410.84	5065.69	5864.47	4556.4	4724.27	4988.54	4865.38	3827.97
	43	3938.27	4597.94	3382.82	2514.23	4203.76	2934.4	2234.02	2276.08
	44	11099	10946.1	10668	9921.83	9293.98	10195.7	9473.95	7981.7
	46	9751.61	10493.3	9091.37	8184.92	7607.65	7536.17	6401.84	6378.78
	48	18212.8	16079.7	14779.1	13521.1	13358	11792.5	9662.57	8145.62
	49	8752	7636.66	7824.32	5537.5	6354.78	4610.71	4675.79	4918.21
	51	7952.29	7752.5	8147.26	7485.51	7485.66	7514.61	7067.89	5681.48
	52	7567.77	6452	7218.29	7654.81	6350.62	6514.64	5851.13	6991.47
	53	7712	7472.09	6684.44	7237.05	6053.76	5301.41	5456.8	5858.13
	55	8715.13	1780	1707.63	6383.61	5952.48	6104.72	4915.12	4468.31
	56	5657.94	4242.17	4336.97	4427.23	4107.73	4194.79	3350.05	3355.69
	60	5336.37	4818.17	4720.1	6069.45	4316.39	3628.26	3800.06	2715.21
	63	7253.7	7555.2	7013.86	6427.53	5706.05	5682.96	5751.85	4329.39
	64	5107.46	4760.11	4773.48	5781.21	4510.73	4063.02	2740.53	4197.89
	66	5555.44	4856.22	3721.21	2769.08	4203.76	4064.35	4135.09	2703.54
	67	6298.25	6201.45	5346.61	5388.62	4400.18	4726	4236.69	2682.75
	68	5934.35	4388.15	4179.58	2704.84	2868.2	2698.45	2967.49	2038.03
	70	6085.23	5854	5864.25	4573.5	5946.35	4389.25	4130.77	3668.33
	71	8660.94	9037.58	7153.29	6223.3	6768.65	5016.13	4313.07	4844.37
	72	5609.87	3944.59	3499.17	2513.13	1964.75	2031.87	196.514	765.598
	73	12278.6	10548.1	10311.7	8436.14	7966.4	6917.89	6420.09	3974.78
	74	6803.41	6330.26	4704.57	3319.64	3710.54	3219.53	3109.82	2825.18
	75	5013.88	4625.88	4936.01	3826.54	2927.89	3008.07	2649.34	3130.24
	76	4968.28	3543.11	4682.73	2255.66	2399.08	1485.17	1869.29	380.459
	77	3923.89	3766.31	1966.4	941.446	978.987	502.557	1314.08	-77.3594
	78	6005.81	3624.17	3452.35	1911.02	2250.57	1046.83	921.504	671.925
	80	9746.03	8966.28	8228.27	7001.15	7146.18	6474.74	6091.19	6546.8
	81	11552.4	10031.1	8273.54	7009.62	7206.89	5521.72	5056.87	3713.91
	82	7779.01	5110.32	5801.04	4584.29	4366.06	3881.88	4077.94	4391.05
	83	5377.29	3803.36	3700.01	3364.6	2570.67	1943.7	3040.64	3301.93
	84	4219.59	5252.31	3351.58	3363.74	2997.32	2637.79	2386.42	1930.64
	85	7534.51	6064.33	5453.82	4624.85	5383.97	4111.99	3834.71	3201.64
	87	8681.06	7600.87	6182.77	5559.58	4036.8	4430.13	3082.16	4303.36
	88	7003.41	7034.6	6483.51	6495.38	4488.16	4997.35	4168.44	4231.37
	89	7529.03	7063.84	6405.07	4337.38	5300.75	3738.62	4212.07	3638.49
	90	2878.58	3117.08	3354.49	2129.79	2523.7	2128.17	1567.13	1422.59
	91	5988.64	4855.73	5317.49	3863.66	4395.91	3349.35	3666.85	2629.92
	92	4951.79	4877.7	4640.87	2954.18	2268.6	3781.04	2321.66	1222.76
	93	3629.4	2464.29	2496.16	2925.31	1812.81	867.018	1779.87	2607.43
	94	7847.65	6779.36	6492.24	5712.01	5005.91	4676.85	4569.43	2941.14
	109	4351.52	3423.4	5725.89	3916.04	3709.18	2890.19	3125.55	3465.94
	111	9913.4	9268.43	8062.26	7359.23	7118.82	6687.67	6902.17	5887.98
	112	14031.5	12959	11936.7	11075.8	10616.3	9860.29	8760.1	8466.32
	113	11584.4	9695.59	10165	9730.89	7650.77	9317.74	8916.19	8658.54
	114	6727.66	6784.34	5569.8	6295.72	5001.02	4831.08	4176.25	4108.68
	115	5210.09	5329.93	5695.56	3858.86	5039.41	5099.9	3008.13	3195.81
	116	7375.32	5935.19	6614.58	6484.14	5248.02	4617.29	4828.21	4065.57
	117	3786.86	3352.83	3368.33	3535.05	3011.33	2684.5	2566.96	2576.19
	123	6233.88	6364.45	5830.05	5189.37	3378.74	3800.12	4767.9	3133.55
	128	2549.62	2757.38	2634.01	2433.93	1153	2791.94	2414.85	1319.64
	131	3754.22	3711.95	3324.15	2676.43	3155.24	1733.83	2873.81	2453.51

## Sheet: Suppl. Fig. 3d Inten. Cp149+JNJ
	Cp149 + JNJ-890
		Intensity / AU
	res n°	1 ms	26 ms	51 ms	101 ms	126 ms	151 ms	201 ms	251 ms
	2	4215.85	3767.83	3135.18	2145.1	2289.45	1680.94	1715.35	302.331
	3	7443.48	6623.11	5208.12	4382.91	4747.44	3251.17	3282.53	2519.4
	4	4703.82	4390.44	4770.36	4091.45	3374.97	3101.45	2853.37	2465.45
	6	2701.24	3009.72	3180.25	2420.76	2083.83	2367.48	1892.88	1456.07
	7	3147.5	3844.94	3195.19	2272.31	2370.29	2445.93	2165.66	1991.43
	8	2275.11	2722.31	2591.74	1909.59	1918.92	2175.53	1786.71	1055.23
	9	2869.82	2636.68	827.882	2169.9	1685.92	2832.55	1244.94	902.927
	10	7198.86	7454.71	6133.81	5791.85	5633.33	5979.07	5238.76	4874.64
	11	5876.84	5513.02	5961.8	4734.91	4266.93	3910.24	3572.47	2376.32
	12	6316.77	6208.78	5510.84	5193.72	5773.96	4667.92	4500.13	2532.1
	13	3332.77	3617.9	2927.44	2666.83	2576.93	2714.77	2551.7	2271.25
	14	7604.12	7403.27	6240.72	5263.86	4820.74	4244.1	4607.39	3168.46
	15	5477.12	6101.82	5381.37	5452.62	5605.84	4210.59	3149.18	2510.2
	17	3140.57	3011.02	3088.96	2872.18	2768.49	2728.63	2045.11	1392.57
	18	3336.23	3582.01	3568.16	3038.7	2787.71	2769.21	3027.77	1522.89
	19	2706.26	3161.5	3168.73	2290	2213.86	1642.78	2352.35	1309.24
	21	5028.88	5985.25	5654.31	4486.51	4309.1	3676.44	3248.52	2052.72
	22	8570.25	9172.64	8583.24	6837.54	6227.82	5825.06	4630.42	3609.82
	24	1972.7	2630.89	2273.24	933.239	1527.46	1995.66	1718.52	1617.9
	26	5315.91	5180.49	4081.27	4455.48	5062.08	3954.49	3512.96	2752.93
	27	5321.06	5471.72	4792.01	3914.11	4205.34	3385.03	3065.75	2163.45
	28	5027.23	5142.51	5313.21	4591.95	4227.2	3549.03	3732.46	1988.36
	30	4425.48	3975.77	3287.92	2992.56	2668.48	2760.12	2344.05	1508.41
	32	4487.17	4985.67	4391.8	3915.3	3826.82	4160.65	3358.22	3189.95
	33	5773.73	6016.28	5389.35	5207.92	4376.52	4578.92	3916.05	3257
	34	2293.16	2439.16	1771.61	1758.88	1942.32	1753.23	1809.86	689.907
	35	4179.11	3703.12	3659.67	3056.69	2790.41	3044.48	3355.47	2061.58
	37	2853.01	2921.79	2046.42	2182.85	2552.4	2680.66	1817.9	2042.82
	38	2238.33	2955.14	1580.6	1845.23	1877.38	1735.22	1826.89	1786.51
	39	4117.56	4359.08	3230.04	3153.18	3667.2	3448.88	2983.23	2747.24
	40	4263.03	5902.75	4820.03	4974.26	4284.51	4435.43	3468.87	3460.25
	41	5504.25	6274.92	5822.31	5421.31	5849.45	5053.13	4931.89	3502.96
	42	3807.89	3571.67	2952.5	3534.03	2897.33	2293.95	3453.76	1834.22
	43	4543.41	5555.43	4948.17	4823.87	4386.53	4209.14	3475	2923.94
	44	4743.47	5078.31	5488.04	4992.19	4532.44	3929.66	3504.55	3115.94
	46	6146.22	5011.38	3492.57	3010.28	2803.11	2397.29	2482.24	1895.59
	47	2561.26	3158.65	2070.77	1696.79	1655.43	1694.43	1125.71	1310.81
	48	6933.88	5719.21	4512.51	3932.15	2951.47	2654.26	2136.31	477.418
	49	2220.75	2444.86	2291.6	2376.11	1346.29	1196.33	1195.41	1964.09
	51	3786.19	3794.9	3924.67	3079.02	3367.91	2995.4	2308.21	2384.04
	52	3666.65	3876.64	3153.28	3123.24	3178.46	2503.46	1605.52	2210.82
	53	3740.86	3424.37	2476.42	2837.61	1982.3	2238.25	2260.57	1401.86
	54	1310.68	726.769	700.51	736.957	219.795	1094.28	337.163	415.155
	55	2598.65	1569.9	2033.45	771.866	1530.54	965.743	2469.17	875.101
	59	1600.59	1773.37	1259.18	1134.66	374.349	1269.23	334.717	444.822
	60	1818.76	1614.8	1005.67	896.306	1066.61	1573.21	1710.93	807.055
	61	2413.65	1420.65	2131.66	698.787	704.379	891.673	1858.74	-69.1505
	62	6965.6	6618.92	6099.13	4898.14	4225.09	4313.59	3358.19	3574.95
	63	4723.66	4850.57	4088.15	3813.3	3320.22	2162.02	2813.31	1807.12
	67	3949.01	3136.96	3433.62	2619.68	1930.99	1705.26	2364.67	1307.13
	68	3610.03	2988.8	2630.88	2337.07	1981.66	2115.37	2178.24	1677.47
	69	2749.23	2818.75	2399.75	1724.63	2060.77	2060.65	534.979	1364.9
	70	3127.11	3144.08	2690.23	2459.7	2060.15	2426.64	1492.22	757.944
	71	2039.02	2442.83	2320.35	2055.68	1313.13	1515.14	1468.3	744.964
	72	2184.57	1504.03	835.575	966.461	1067.28	432.441	764.46	356.381
	73	5296.11	4637.73	4350.97	3989.21	2552.49	2728.39	2296.62	1776.74
	74	2954.52	1822.05	1993.05	1910.34	1090.53	1920.42	1678.97	992.344
	75	1783.89	1078.9	1586.15	945.056	1192.6	1424.15	815.301	-16.1941
	76	3781.03	2268.17	2272.13	1638.35	1703.18	1615.14	1143.82	387.261
	77	2625.87	1525.02	400.942	274.625	905.386	-278.048	171.871	23.4792
	78	2583	2209.81	1777.94	1088.03	225.364	111.607	-59.6424	123.52
	80	2234.69	2267.14	2694.34	1653.8	1274.35	1902.58	958.956	604.036
	81	5531.57	4292.89	3550.98	2198.5	2264.69	2509.9	2405.98	2127.23
	82	5411.95	5426.42	3696.96	3972.96	3105.95	4027.09	3061.23	2569.71
	83	4003.02	3358.68	2846.05	1443.89	2488.16	1926.58	1588.12	962.15
	84	3360.76	3294.57	3222.04	1553.09	1210.35	1084.28	1774.85	628.985
	85	3931.12	5053.46	3655.98	3307.59	2445.85	1817.56	1780.35	1971.4
	87	3884.45	3609.16	2566.95	1568.96	1877.93	1691.95	1397.55	1020.4
	88	2409.64	2320.15	3256.07	1511.89	1607.67	1677	863.044	387.927
	89	3329.47	2961.03	1631.92	1388.89	1327.38	365.58	197.501	370.295
	90	2411.81	2355.72	1429.49	1318.65	1186.09	524.955	456.721	25.6041
	91	2264.17	1689.53	2438.88	1676.35	1664.15	336.646	1190.23	426.583
	92	3154.51	3254.42	1840.74	2129.44	1441.03	2464.12	1252.9	1345.16
	93	4896.27	4402.66	4366.41	2923.03	2800.09	2990.33	2638.19	2118.98
	94	4056.16	3595.7	4146.76	3290.89	2906.78	2760.9	1730.9	2328.23
	95	3018.51	2883.18	3189.96	2673.45	3013.5	1999.8	2413.29	1893.52
	96	3173.2	2238.24	2060.52	1681.65	2613.79	1748.08	1666.13	559.232
	108	4329.72	5079.59	6182.08	3629.91	4583.04	5368.03	3246.51	1820.51
	109	4853.39	4736.6	4916.13	5019.27	4166.47	4013.3	4282.84	2790.89
	110	2947.63	3403.77	2829.65	2776.51	2724.32	2683.35	2830.67	2332.26
	111	5722.33	6176.51	5741.65	5449.8	5535.4	4856.54	4163.88	3969.12
	112	2303.72	1995.37	1330.51	1022.08	658.932	774.817	983.261	127.297
	113	5522.72	5038.53	4746.72	4702.47	4033	4416.83	3655.58	3046.52
	114	4032.48	5110.55	4791.21	4082.13	3458.35	3579.8	2981.57	2501.7
	115	2378.45	2089.51	1761.66	2295.24	2217.71	1362.86	1317	1372.99
	116	3624.98	2754.78	2711.62	1944.61	2184.5	2057.4	741.846	977.951
	117	2247.26	1883.33	1607.82	996.511	1462.69	967.081	756.797	1247.07
	122	1814.64	897.554	756.866	377.555	720.132	960.207	660.733	175.364
	123	2281.05	2278.63	1733.18	2024.09	1912.26	1505.48	975.249	1229.54
	125	1450.34	412.99	827.307	1872.99	499.058	1335.42	796.77	423.554
	128	2612.33	2364.73	1574.73	2315.64	2072.76	2246.22	1604.78	2083.67
	133	3326.11	2498.94	1956.21	1538.13	772.31	469.744	-393.06	646.608
	136	4681.29	3640.03	3208.67	1843.18	1509.98	1597.95	942.226	724.721
	137	4417.52	4896.98	4323.47	3533.31	3450.04	2548.86	3043	2071.54
	139	4635.54	4591.12	4373.38	3075.77	4175.41	3157.28	3344.94	2475.59
	140	2669.2	2463.82	2394.62	2357.68	2253.35	2132.82	1831.21	1557.01
	141	6059.78	4698.32	4777.05	3380.96	2266.58	3685.95	2580.07	2906.6
	142	2803.27	2722.41	2739.51	1343.66	1298.05	1813.32	249.605	1190.86
